# Supplementary material for: Beyond the Warburg Effect: Modeling the Dynamic and Context-Dependent Nature of Tumor Metabolism
Source: Cancers (Basel). 2025 Nov 3;17(21):3563. doi: 10.3390/cancers17213563 (PMC12608645; doi:10.3390/cancers17213563)
Supplement: Supplementary file 1 [file cancers-17-03563-s001.zip]

Archive with 1 entries (1 files):
- cancers-3908708-supplementary.pdf
